# Supplementary material for: Nootkatone Is an Effective Repellent against Aedes aegypti and Aedes albopictus
Source: Insects. 2021 Apr 27;12(5):386. doi: 10.3390/insects12050386 (PMC8145050; doi:10.3390/insects12050386)
Supplement: Supplementary file 1 [file insects-12-00386-s001.zip]

Archive with 1 entries (1 files):
- insects-1059974-supplementary.pdf
